# Supplementary material for: Expression of the Tyrosine Hydroxylase Gene from Rat Leads to Oxidative Stress in Potato Plants
Source: Antioxidants (Basel). 2020 Aug 7;9(8):717. doi: 10.3390/antiox9080717 (PMC7465045; doi:10.3390/antiox9080717)
Supplement: Supplementary file 1 [file antioxidants-09-00717-s001.zip]

Archive with 3 entries (2 files):
- Supple/
- Supple/Supplemental.pdf
- Supple/SupplementaryFileS8B.pdf
